# Supplementary material for: Transcriptomic mapping of the 5-HT receptor landscape
Source: Patterns (N Y). 2024 Aug 29;5(10):101048. doi: 10.1016/j.patter.2024.101048 (PMC11574285; doi:10.1016/j.patter.2024.101048)
Supplement: Table S2. Region acronyms — Allen Mouse Brain Common Coordinate Framework (CCF) acronyms. [file mmc2.xlsx]

## Sheet: Sheet1
Acronym	Acronym Name
AAA	Anterior amygdalar area
ACAd	Anterior cingulate area, dorsal part
ACAv	Anterior cingulate area, ventral part
ACB	Nucleus accumbens
ACVII	Accessory facial motor nucleus
AD	Anterodorsal nucleus
ADP	Anterodorsal preoptic nucleus
AHN	Anterior hypothalamic nucleus
AId	Agranular insular area, dorsal part
AIp	Agranular insular area, posterior part
AIv	Agranular insular area, ventral part
AM	Anteromedial nucleus
AMB	Nucleus ambiguus
AN	Ansiform lobule
AOB	Accessory olfactory bulb
AON	Anterior olfactory nucleus
AP	Area postrema
APN	Anterior pretectal nucleus
APr	Area prostriata
ARH	Arcuate hypothalamic nucleus
ASO	Accessory supraoptic group
AT	Anterior tegmental nucleus
AUDd	Dorsal auditory area
AUDp	Primary auditory area
AUDpo	Posterior auditory area
AUDv	Ventral auditory area
AV	Anteroventral nucleus of thalamus
AVP	Anteroventral preoptic nucleus
AVPV	Anteroventral periventricular nucleus
Acs5	Accessory trigeminal nucleus
B	Barrington's nucleus
BA	Bed nucleus of the accessory olfactory tract
BAC	Bed nucleus of the anterior commissure
BLA	Basolateral amygdalar nucleus
BMA	Basomedial amygdalar nucleus
BST	Bed nuclei of the stria terminalis
CA1	Field CA1
CA2	Field CA2
CA3	Field CA3
CB	Cerebellum
CEA	Central amygdalar nucleus
CENT	Central lobule
CL	Central lateral nucleus of the thalamus
CLA	Claustrum
CLI	Central linear nucleus raphe
CM	Central medial nucleus of the thalamus
COAa	Cortical amygdalar area, anterior part
COAp	Cortical amygdalar area, posterior part
COPY	Copula pyramidis
CP	Caudoputamen
CS	Superior central nucleus raphe
CTXsp	Cortical subplate
CU	Cuneate nucleus
CUL	Culmen
CUN	Cuneiform nucleus
DCO	Dorsal cochlear nucleus
DEC	Declive (VI)
DG	Dentate gyrus
DMH	Dorsomedial nucleus of the hypothalamus
DMX	Dorsal motor nucleus of the vagus nerve
DN	Dentate nucleus
DP	Dorsal peduncular area
DR	Dorsal nucleus raphe
DT	Dorsal terminal nucleus of the accessory optic tract
DTN	Dorsal tegmental nucleus
ECT	Ectorhinal area
ECU	External cuneate nucleus
ENTl	Entorhinal area, lateral part
ENTm	Entorhinal area, medial part, dorsal zone
EPd	Endopiriform nucleus, dorsal part
EPv	Endopiriform nucleus, ventral part
EW	Edinger-Westphal nucleus
Eth	Ethmoid nucleus of the thalamus
FC	Fasciola cinerea
FL	Flocculus
FN	Fastigial nucleus
FOTU	Folium-tuber vermis (VII)
FRP	Frontal pole, cerebral cortex
FS	Fundus of striatum
GPe	Globus pallidus, external segment
GPi	Globus pallidus, internal segment
GR	Gracile nucleus
GRN	Gigantocellular reticular nucleus
GU	Gustatory areas
HATA	Hippocampo-amygdalar transition area
HPF	Hippocampal formation
HY	Hypothalamus
I5	Intertrigeminal nucleus
IA	Intercalated amygdalar nucleus
IAD	Interanterodorsal nucleus of the thalamus
IAM	Interanteromedial nucleus of the thalamus
IC	Inferior colliculus
ICB	Infracerebellar nucleus
IF	Interfascicular nucleus raphe
IG	Induseum griseum
IGL	Intergeniculate leaflet of the lateral geniculate complex
III	Oculomotor nucleus
ILA	Infralimbic area
IMD	Intermediodorsal nucleus of the thalamus
IO	Inferior olivary complex
IP	Interposed nucleus
IPN	Interpeduncular nucleus
IRN	Intermediate reticular nucleus
ISN	Inferior salivatory nucleus
IV	Trochlear nucleus
IntG	Intermediate geniculate nucleus
Isocortex	Isocortex
LA	Lateral amygdalar nucleus
LAV	Lateral vestibular nucleus
LC	Locus ceruleus
LD	Lateral dorsal nucleus of thalamus
LDT	Laterodorsal tegmental nucleus
LGd	Dorsal part of the lateral geniculate complex
LGv	Ventral part of the lateral geniculate complex
LH	Lateral habenula
LHA	Lateral hypothalamic area
LIN	Linear nucleus of the medulla
LING	Lingula (I)
LM	Lateral mammillary nucleus
LP	Lateral posterior nucleus of the thalamus
LPO	Lateral preoptic area
LRN	Lateral reticular nucleus
LSc	Lateral septal nucleus, caudal (caudodorsal) part
LSr	Lateral septal nucleus, rostral (rostroventral) part
LSv	Lateral septal nucleus, ventral part
LT	Lateral terminal nucleus of the accessory optic tract
MA	Magnocellular nucleus
MA3	Medial accesory oculomotor nucleus
MARN	Magnocellular reticular nucleus
MB	Midbrain
MD	Mediodorsal nucleus of thalamus
MDRN	Medullary reticular nucleus
ME	Median eminence
MEA	Medial amygdalar nucleus
MEPO	Median preoptic nucleus
MG	Medial geniculate complex
MH	Medial habenula
MM	Medial mammillary nucleus
MOB	Main olfactory bulb
MOp	Primary motor area
MOs	Secondary motor area
MPN	Medial preoptic nucleus
MPO	Medial preoptic area
MPT	Medial pretectal area
MRN	Midbrain reticular nucleus
MS	Medial septal nucleus
MT	Medial terminal nucleus of the accessory optic tract
MV	Medial vestibular nucleus
MY	Medulla
NB	Nucleus of the brachium of the inferior colliculus
NDB	Diagonal band nucleus
NI	Nucleus incertus
NLL	Nucleus of the lateral lemniscus
NLOT	Nucleus of the lateral olfactory tract
NOD	Nodulus (X)
NOT	Nucleus of the optic tract
NPC	Nucleus of the posterior commissure
NR	Nucleus of Roller
NTB	Nucleus of the trapezoid body
NTS	Nucleus of the solitary tract
OLF	Olfactory areas
OP	Olivary pretectal nucleus
ORBl	Orbital area, lateral part
ORBm	Orbital area, medial part
ORBvl	Orbital area, ventrolateral part
OT	Olfactory tubercle
OV	Vascular organ of the lamina terminalis
P	Pons
P5	Peritrigeminal zone
PA	Posterior amygdalar nucleus
PAA	Piriform-amygdalar area
PAG	Periaqueductal gray
PAL	Pallidum
PAR	Parasubiculum
PARN	Parvicellular reticular nucleus
PAS	Parasolitary nucleus
PB	Parabrachial nucleus
PBG	Parabigeminal nucleus
PC5	Parvicellular motor 5 nucleus
PCG	Pontine central gray
PCN	Paracentral nucleus
PD	Posterodorsal preoptic nucleus
PDTg	Posterodorsal tegmental nucleus
PERI	Perirhinal area
PF	Parafascicular nucleus
PFL	Paraflocculus
PG	Pontine gray
PGRNd	Paragigantocellular reticular nucleus, dorsal part
PGRNl	Paragigantocellular reticular nucleus, lateral part
PH	Posterior hypothalamic nucleus
PIL	Posterior intralaminar thalamic nucleus
PIR	Piriform area
PL	Prelimbic area
PMd	Dorsal premammillary nucleus
PMv	Ventral premammillary nucleus
PN	Paranigral nucleus
PO	Posterior complex of the thalamus
POL	Posterior limiting nucleus of the thalamus
POST	Postsubiculum
PP	Peripeduncular nucleus
PPN	Pedunculopontine nucleus
PPT	Posterior pretectal nucleus
PPY	Parapyramidal nucleus
PR	Perireunensis nucleus
PRE	Presubiculum
PRM	Paramedian lobule
PRNc	Pontine reticular nucleus, caudal part
PRNr	Pontine reticular nucleus
PRP	Nucleus prepositus
PS	Parastrial nucleus
PST	Preparasubthalamic nucleus
PSTN	Parasubthalamic nucleus
PSV	Principal sensory nucleus of the trigeminal
PT	Parataenial nucleus
PVH	Paraventricular hypothalamic nucleus
PVHd	Paraventricular hypothalamic nucleus, descending division
PVT	Paraventricular nucleus of the thalamus
PVa	Periventricular hypothalamic nucleus, anterior part
PVi	Periventricular hypothalamic nucleus, intermediate part
PVp	Periventricular hypothalamic nucleus, posterior part
PVpo	Periventricular hypothalamic nucleus, preoptic part
PYR	Pyramus (VIII)
Pa4	Paratrochlear nucleus
Pa5	Paratrigeminal nucleus
PeF	Perifornical nucleus
PoT	Posterior triangular thalamic nucleus
ProS	Prosubiculum
RCH	Retrochiasmatic area
RE	Nucleus of reuniens
RH	Rhomboid nucleus
RL	Rostral linear nucleus raphe
RM	Nucleus raphe magnus
RN	Red nucleus
RO	Nucleus raphe obscurus
RPA	Nucleus raphe pallidus
RPF	Retroparafascicular nucleus
RPO	Nucleus raphe pontis
RR	Midbrain reticular nucleus, retrorubral area
RSPagl	Retrosplenial area, lateral agranular part
RSPd	Retrosplenial area, dorsal part
RSPv	Retrosplenial area, ventral part
RT	Reticular nucleus of the thalamus
SAG	Nucleus sagulum
SBPV	Subparaventricular zone
SCH	Suprachiasmatic nucleus
SCO	Subcommissural organ
SCm	Superior colliculus, motor related
SCs	Superior colliculus, sensory related
SF	Septofimbrial nucleus
SFO	Subfornical organ
SG	Supragenual nucleus
SGN	Suprageniculate nucleus
SH	Septohippocampal nucleus
SI	Substantia innominata
SIM	Simple lobule
SLC	Subceruleus nucleus
SLD	Sublaterodorsal nucleus
SMT	Submedial nucleus of the thalamus
SNc	Substantia nigra, compact part
SNr	Substantia nigra, reticular part
SO	Supraoptic nucleus
SOC	Superior olivary complex
SPA	Subparafascicular area
SPFm	Subparafascicular nucleus, magnocellular part
SPFp	Subparafascicular nucleus, parvicellular part
SPIV	Spinal vestibular nucleus
SPVC	Spinal nucleus of the trigeminal, caudal part
SPVI	Spinal nucleus of the trigeminal, interpolar part
SPVO	Spinal nucleus of the trigeminal, oral part
SSp-bfd	Primary somatosensory area, barrel field
SSp-ll	Primary somatosensory area, lower limb
SSp-m	Primary somatosensory area, mouth
SSp-n	Primary somatosensory area, nose
SSp-tr	Primary somatosensory area, trunk
SSp-ul	Primary somatosensory area, upper limb
SSp-un	Primary somatosensory area, unassigned
SSs	Supplemental somatosensory area
STN	Subthalamic nucleus
STR	Striatum
SUB	Subiculum
SUM	Supramammillary nucleus
SUT	Supratrigeminal nucleus
SUV	Superior vestibular nucleus
SubG	Subgeniculate nucleus
TEa	Temporal association areas
TH	Thalamus
TMd	Tuberomammillary nucleus, dorsal part
TMv	Tuberomammillary nucleus, ventral part
TR	Postpiriform transition area
TRN	Tegmental reticular nucleus
TRS	Triangular nucleus of septum
TT	Taenia tecta
TU	Tuberal nucleus
UVU	Uvula (IX)
V	Motor nucleus of trigeminal
VAL	Ventral anterior-lateral complex of the thalamus
VCO	Ventral cochlear nucleus
VI	Abducens nucleus
VII	Facial motor nucleus
VISC	Visceral area
VISa	Anterior area
VISal	Anterolateral visual area
VISam	Anteromedial visual area
VISl	Lateral visual area
VISli	Laterointermediate area
VISp	Primary visual area
VISpl	Posterolateral visual area
VISpm	posteromedial visual area
VISpor	Postrhinal area
VISrl	Rostrolateral visual area
VLPO	Ventrolateral preoptic nucleus
VM	Ventral medial nucleus of the thalamus
VMH	Ventromedial hypothalamic nucleus
VMPO	Ventromedial preoptic nucleus
VPL	Ventral posterolateral nucleus of the thalamus
VPLpc	Ventral posterolateral nucleus of the thalamus, parvicellular part
VPM	Ventral posteromedial nucleus of the thalamus
VPMpc	Ventral posteromedial nucleus of the thalamus, parvicellular part
VTA	Ventral tegmental area
VTN	Ventral tegmental nucleus
VeCB	Vestibulocerebellar nucleus
XII	Hypoglossal nucleus
Xi	Xiphoid thalamic nucleus
ZI	Zona incerta
x	Nucleus x
y	Nucleus y
